# Supplementary material for: Drinking Pipes and Nipple Drinkers in Pig Abattoir Lairage Pens—A Source of Zoonotic Pathogens as a Hazard to Meat Safety
Source: Microorganisms. 2023 Oct 13;11(10):2554. doi: 10.3390/microorganisms11102554 (PMC10609512; doi:10.3390/microorganisms11102554)
Supplement: Supplementary file 1 [file microorganisms-11-02554-s001.zip]

Archive with 1 entries (1 files):
- microorganisms-2614842-supplementary.xlsx
