# Supplementary material for: Drinking Pipes and Nipple Drinkers in Pig Abattoir Lairage Pens—A Source of Zoonotic Pathogens as a Hazard to Meat Safety
Source: Microorganisms. 2023 Oct 13;11(10):2554. doi: 10.3390/microorganisms11102554 (PMC10609512; doi:10.3390/microorganisms11102554)
Supplement: Supplementary file 1 [file microorganisms-11-02554-s001.zip › microorganisms-2614842-supplementary.xlsx]

## Sheet: Table S1-Results of total aero
Lab-Nr.	Sampling-day	Sampling-period	Lairage-pen	Sample-type	Sample-quality	GKZ-growth	GKZ-(log)	EB-growth-	EB-(log)
22-370	2022-10-10	5-years	A	Water-sample-(P1)	Water	yes	4.88	no	0
22-371	2022-10-10	5-years	A	Pooled-swab-sample-nipple-(P2)	Swab	yes	5.65	no	0
22-372	2022-10-10	5-years	A	Nipple-1-(P3)	Nipple	yes	7.06	no	0
22-373	2022-10-10	5-years	A	Nipple-2-(P4)	Nipple	yes	7.34	no	0
22-374	2022-10-10	5-years	A	Nipple-3-(P5)	Nipple	yes	6.45	no	0
22-375	2022-10-10	5-years	A	Nipple-4-(P6)	Nipple	yes	7.03	no	0
22-376	2022-10-10	5-years	A	Pooled-swab-sample-pipe-low-(P7)	Swab	yes	3.68	no	0
22-377	2022-10-10	5-years	A	Pooled-swab-sample-pipe-high-(P8)	Swab	no	0	no	0
22-378	2022-10-10	5-years	B	Water-sample-(P1)	Water	yes	5.42	no	0
22-379	2022-10-10	5-years	B	Pooled-swab-sample-nipple-(P2)	Swab	yes	5.98	no	0
22-380	2022-10-10	5-years	B	Nipple-1-(P3)	Nipple	yes	7.7	no	0
22-381	2022-10-10	5-years	B	Nipple-2-(P4)	Nipple	yes	7.8	yes	4
22-382	2022-10-10	5-years	B	Nipple-3-(P5)	Nipple	yes	7.95	yes	4
22-383	2022-10-10	5-years	B	Nipple-4-(P6)	Nipple	yes	7.77	yes	4
22-384	2022-10-10	5-years	B	Pooled-swab-sample-pipe-low-(P7)	Swab	yes	3.37	no	0
22-385	2022-10-10	5-years	B	Pooled-swab-sample-pipe-high-(P8)	Swab	yes	1.85	no	0
22-386	2022-10-10	5-years	C	Water-sample-(P1)	Water	yes	4.5	no	0
22-387	2022-10-10	5-years	C	Pooled-swab-sample-nipple-(P2)	Swab	yes	5.75	no	0
22-388	2022-10-10	5-years	C	Nipple-1-(P3)	Nipple	yes	6.92	yes	4.44
22-389	2022-10-10	5-years	C	Nipple-2-(P4)	Nipple	yes	7.62	yes	4.4
22-390	2022-10-10	5-years	C	Nipple-3-(P5)	Nipple	yes	7.82	yes	4.4
22-391	2022-10-10	5-years	C	Nipple-4-(P6)	Nipple	yes	7.12	no	0
22-392	2022-10-10	5-years	C	Pooled-swab-sample-pipe-low-(P7)	Swab	yes	2.65	no	0
22-393	2022-10-10	5-years	C	Pooled-swab-sample-pipe-high-(P8)	Swab	no	0	no	0
22-394	2022-10-10	5-years	D	Water-sample-(P1)	Water	yes	5.58	no	0
22-395	2022-10-10	5-years	D	Pooled-swab-sample-nipple-(P2)	Swab	yes	5.61	yes	3.85
22-396	2022-10-10	5-years	D	Nipple-1-(P3)	Nipple	yes	8.06	no	0
22-397	2022-10-10	5-years	D	Nipple-2-(P4)	Nipple	yes	7.95	yes	5.73
22-398	2022-10-10	5-years	D	Nipple-3-(P5)	Nipple	yes	7.12	no	0
22-399	2022-10-10	5-years	D	Nipple-4-(P6)	Nipple	yes	7.01	no	0
22-400	2022-10-10	5-years	D	Pooled-swab-sample-pipe-low-(P7)	Swab	yes	4.33	no	0
22-401	2022-10-10	5-years	D	Pooled-swab-sample-pipe-high-(P8)	Swab	yes	1.85	no	0
22-402	2022-10-10	5-years	E	Water-sample-(P1)	Water	yes	5.08	no	0
22-403	2022-10-10	5-years	E	Pooled-swab-sample-nipple-(P2)	Swab	yes	6.04	no	0
22-404	2022-10-10	5-years	E	Nipple-1-(P3)	Nipple	yes	7.37	no	0
22-405	2022-10-10	5-years	E	Nipple-2-(P4)	Nipple	yes	7.63	no	0
22-406	2022-10-10	5-years	E	Nipple-3-(P5)	Nipple	yes	7.43	yes	4
22-407	2022-10-10	5-years	E	Nipple-4-(P6)	Nipple	yes	7.61	yes	5.02
22-408	2022-10-10	5-years	E	Pooled-swab-sample-pipe-low-(P7)	Swab	yes	2.78	no	0
22-409	2022-10-10	5-years	E	Pooled-swab-sample-pipe-high-(P8)	Swab	no	0	no	0
22-410	2022-10-10	5-years	F	Water-sample-(P1)	Water	yes	4.62	no	0
22-411	2022-10-10	5-years	F	Pooled-swab-sample-nipple-(P2)	Swab	yes	6.2	no	0
22-412	2022-10-10	5-years	F	Nipple-1-(P3)	Nipple	yes	7.68	yes	4
22-413	2022-10-10	5-years	F	Nipple-2-(P4)	Nipple	yes	7.56	yes	4
22-414	2022-10-10	5-years	F	Nipple-3-(P5)	Nipple	yes	7.79	no	0
22-415	2022-10-10	5-years	F	Nipple-4-(P6)	Nipple	yes	7.46	no	0
22-416	2022-10-10	5-years	F	Pooled-swab-sample-pipe-low-(P7)	Swab	yes	4.08	no	0
22-417	2022-10-10	5-years	F	Pooled-swab-sample-pipe-high-(P8)	Swab	yes	1.85	no	0
22-503	2022-12-05	1-month	A	Water-sample-(P1)	Water	yes	6.1	no	0
22-504	2022-12-05	1-month	A	Pooled-swab-sample-nipple-(P2)	Swab	yes	6.18	yes	2.31
22-505	2022-12-05	1-month	A	Nipple-1-(P3)	Nipple	yes	7.15	no	0
22-506	2022-12-05	1-month	A	Nipple-2-(P4)	Nipple	yes	7.18	no	0
22-507	2022-12-05	1-month	A	Nipple-3-(P5)	Nipple	yes	7.4	no	0
22-508	2022-12-05	1-month	A	Nipple-4-(P6)	Nipple	yes	7.3	no	0
22-509	2022-12-05	1-month	A	Pooled-swab-sample-pipe-low-(P7)	Swab	yes	1.78	no	0
22-510	2022-12-05	1-month	A	Pooled-swab-sample-pipe-high-(P8)	Swab	yes	0.85	no	0
22-511	2022-12-05	1-month	B	Water-sample-(P1)	Water	yes	4.21	no	0
22-512	2022-12-05	1-month	B	Pooled-swab-sample-nipple-(P2)	Swab	yes	6.19	no	0
22-513	2022-12-05	1-month	B	Nipple-1-(P3)	Nipple	yes	7.7	no	0
22-514	2022-12-05	1-month	B	Nipple-2-(P4)	Nipple	yes	7.7	no	0
22-515	2022-12-05	1-month	B	Nipple-3-(P5)	Nipple	yes	7.45	no	0
22-516	2022-12-05	1-month	B	Nipple-4-(P6)	Nipple	yes	8.06	no	0
22-517	2022-12-05	1-month	B	Pooled-swab-sample-pipe-low-(P7)	Swab	yes	2.39	no	0
22-518	2022-12-05	1-month	B	Pooled-swab-sample-pipe-high-(P8)	Swab	yes	2.01	no	0
22-519	2022-12-05	1-month	C	Water-sample-(P1)	Water	yes	4.29	no	0
22-520	2022-12-05	1-month	C	Pooled-swab-sample-nipple-(P2)	Swab	yes	6.69	no	0
22-521	2022-12-05	1-month	C	Nipple-1-(P3)	Nipple	yes	6.82	yes	5.63
22-522	2022-12-05	1-month	C	Nipple-2-(P4)	Nipple	yes	7.06	no	0
22-523	2022-12-05	1-month	C	Nipple-3-(P5)	Nipple	yes	7.38	no	0
22-524	2022-12-05	1-month	C	Nipple-4-(P6)	Nipple	yes	7.69	yes	4
22-525	2022-12-05	1-month	C	Pooled-swab-sample-pipe-low-(P7)	Swab	yes	2.86	no	0
22-526	2022-12-05	1-month	C	Pooled-swab-sample-pipe-high-(P8)	Swab	yes	1.03	no	0
22-527	2022-12-05	1-month	D	Water-sample-(P1)	Water	yes	3.96	no	0
22-528	2022-12-05	1-month	D	Pooled-swab-sample-nipple-(P2)	Swab	yes	6.95	yes	1.35
22-529	2022-12-05	1-month	D	Nipple-1-(P3)	Nipple	yes	7.69	no	0
22-530	2022-12-05	1-month	D	Nipple-2-(P4)	Nipple	yes	7.78	yes	3.6
22-531	2022-12-05	1-month	D	Nipple-3-(P5)	Nipple	yes	7.74	yes	3.18
22-532	2022-12-05	1-month	D	Nipple-4-(P6)	Nipple	yes	7.62	yes	4
22-533	2022-12-05	1-month	D	Pooled-swab-sample-pipe-low-(P7)	Swab	yes	2.27	no	0
22-534	2022-12-05	1-month	D	Pooled-swab-sample-pipe-high-(P8)	Swab	yes	1.53	no	0
22-535	2022-12-05	1-month	E	Water-sample-(P1)	Water	yes	4.43	no	0
22-536	2022-12-05	1-month	E	Pooled-swab-sample-nipple-(P2)	Swab	yes	7.23	yes	1.6
22-537	2022-12-05	1-month	E	Nipple-1-(P3)	Nipple	yes	7.45	no	0
22-538	2022-12-05	1-month	E	Nipple-2-(P4)	Nipple	yes	7.65	no	0
22-539	2022-12-05	1-month	E	Nipple-3-(P5)	Nipple	yes	7.64	yes	3
22-540	2022-12-05	1-month	E	Nipple-4-(P6)	Nipple	yes	8.19	yes	3.48
22-541	2022-12-05	1-month	E	Pooled-swab-sample-pipe-low-(P7)	Swab	yes	2.87	no	0
22-542	2022-12-05	1-month	E	Pooled-swab-sample-pipe-high-(P8)	Swab	yes	1.46	no	0
22-543	2022-12-05	1-month	F	Water-sample-(P1)	Water	yes	4.01	no	0
22-544	2022-12-05	1-month	F	Pooled-swab-sample-nipple-(P2)	Swab	yes	6.94	yes	1.05
22-545	2022-12-05	1-month	F	Nipple-1-(P3)	Nipple	yes	7.93	yes	3.4
22-546	2022-12-05	1-month	F	Nipple-2-(P4)	Nipple	yes	7.82	yes	3
22-547	2022-12-05	1-month	F	Nipple-3-(P5)	Nipple	yes	8.45	yes	3.4
22-548	2022-12-05	1-month	F	Nipple-4-(P6)	Nipple	yes	7.36	yes	3.54
22-549	2022-12-05	1-month	F	Pooled-swab-sample-pipe-low-(P7)	Swab	yes	1.69	no	0
22-550	2022-12-05	1-month	F	Pooled-swab-sample-pipe-high-(P8)	Swab	yes	2.3	no	0
23-61	2023-03-13	3-months	A	Water-sample-(P1)	Water	yes	4	no	0
23-62	2023-03-13	3-months	A	Pooled-swab-sample-nipple-(P2)	Swab	yes	6.71	yes	1.35
23-63	2023-03-13	3-months	A	Nipple-1-(P3)	Nipple	yes	7.44	no	0
23-64	2023-03-13	3-months	A	Nipple-2-(P4)	Nipple	yes	7.64	no	0
23-65	2023-03-13	3-months	A	Nipple-3-(P5)	Nipple	yes	7.27	no	0
23-66	2023-03-13	3-months	A	Nipple-4-(P6)	Nipple	yes	7.67	yes	3
23-67	2023-03-13	3-months	A	Pooled-swab-sample-pipe-low-(P7)	Swab	yes	3.94	no	0
23-68	2023-03-13	3-months	A	Pooled-swab-sample-pipe-high-(P8)	Swab	yes	1.43	no	0
23-69	2023-03-13	3-months	B	Water-sample-(P1)	Water	yes	5.09	no	0
23-70	2023-03-13	3-months	B	Pooled-swab-sample-nipple-(P2)	Swab	yes	6.92	yes	1.93
23-71	2023-03-13	3-months	B	Nipple-1-(P3)	Nipple	yes	7.6	no	0
23-72	2023-03-13	3-months	B	Nipple-2-(P4)	Nipple	yes	7.69	no	0
23-73	2023-03-13	3-months	B	Nipple-3-(P5)	Nipple	yes	7.61	yes	3
23-74	2023-03-13	3-months	B	Nipple-4-(P6)	Nipple	yes	7.61	no	0
23-75	2023-03-13	3-months	B	Pooled-swab-sample-pipe-low-(P7)	Swab	yes	3.47	no	0
23-76	2023-03-13	3-months	B	Pooled-swab-sample-pipe-high-(P8)	Swab	yes	4.63	no	0
23-77	2023-03-13	3-months	C	Water-sample-(P1)	Water	yes	4.44	no	0
23-78	2023-03-13	3-months	C	Pooled-swab-sample-nipple-(P2)	Swab	yes	5.82	no	0
23-79	2023-03-13	3-months	C	Nipple-1-(P3)	Nipple	yes	7.69	no	0
23-80	2023-03-13	3-months	C	Nipple-2-(P4)	Nipple	yes	7.78	no	0
23-81	2023-03-13	3-months	C	Nipple-3-(P5)	Nipple	yes	7.37	yes	3.6
23-82	2023-03-13	3-months	C	Nipple-4-(P6)	Nipple	yes	7.51	no	0
23-83	2023-03-13	3-months	C	Pooled-swab-sample-pipe-low-(P7)	Swab	yes	3.54	no	0
23-84	2023-03-13	3-months	C	Pooled-swab-sample-pipe-high-(P8)	Swab	yes	2.59	no	0
23-85	2023-03-13	3-months	D	Water-sample-(P1)	Water	yes	4.11	no	0
23-86	2023-03-13	3-months	D	Pooled-swab-sample-nipple-(P2)	Swab	yes	7.08	yes	1.35
23-87	2023-03-13	3-months	D	Nipple-1-(P3)	Nipple	yes	7.93	yes	3
23-88	2023-03-13	3-months	D	Nipple-2-(P4)	Nipple	yes	7.47	yes	3
23-89	2023-03-13	3-months	D	Nipple-3-(P5)	Nipple	yes	7.26	yes	3.3
23-90	2023-03-13	3-months	D	Nipple-4-(P6)	Nipple	yes	7.97	yes	3.3
23-91	2023-03-13	3-months	D	Pooled-swab-sample-pipe-low-(P7)	Swab	yes	3.62	no	0
23-92	2023-03-13	3-months	D	Pooled-swab-sample-pipe-high-(P8)	Swab	yes	no data	no	0
23-93	2023-03-13	3-months	E	Water-sample-(P1)	Water	yes	4.47	no	0
23-94	2023-03-13	3-months	E	Pooled-swab-sample-nipple-(P2)	Swab	yes	7.22	yes	1.05
23-95	2023-03-13	3-months	E	Nipple-1-(P3)	Nipple	yes	7.83	no	0
23-96	2023-03-13	3-months	E	Nipple-2-(P4)	Nipple	yes	7.97	no	0
23-97	2023-03-13	3-months	E	Nipple-3-(P5)	Nipple	yes	7.48	no	0
23-98	2023-03-13	3-months	E	Nipple-4-(P6)	Nipple	yes	7.44	no	0
23-99	2023-03-13	3-months	E	Pooled-swab-sample-pipe-low-(P7)	Swab	yes	3.72	no	0
23-100	2023-03-13	3-months	E	Pooled-swab-sample-pipe-high-(P8)	Swab	yes	2.1	no	0
23-101	2023-03-13	3-months	F	Water-sample-(P1)	Water	yes	4.88	no	0
23-102	2023-03-13	3-months	F	Pooled-swab-sample-nipple-(P2)	Swab	yes	7.02	yes	1.35
23-103	2023-03-13	3-months	F	Nipple-1-(P3)	Nipple	yes	8.43	yes	3
23-104	2023-03-13	3-months	F	Nipple-2-(P4)	Nipple	yes	7.51	no	0
23-105	2023-03-13	3-months	F	Nipple-3-(P5)	Nipple	yes	7.89	no	0
23-106	2023-03-13	3-months	F	Nipple-4-(P6)	Nipple	yes	7.76	no	0
23-107	2023-03-13	3-months	F	Pooled-swab-sample-pipe-low-(P7)	Swab	yes	2.84	no	0
23-108	2023-03-13	3-months	F	Pooled-swab-sample-pipe-high-(P8)	Swab	yes	2.09	no	0

## Sheet: Table S2-Results of the specif
Lab-Nr.	Sampling-day	Sampling-period	Lairage-pen	Sample-type	Sample-quality	Pseudomonas spp.-(Ps)-Examination	Ps-growth	Ps-(log)	Salmonella-(S)-Examination	S-growth	S-Serotype	Listeria-monocytogenes-(Lm)Examination	Lm-growth	MRSA-Examination	MRSA-growth	pathogenic-Yersinia-enterocolitica-(Y)Examination	Y-growth
22-370	2022-10-10	5-years	A	Water-sample-(P1)	Water	no			no			no		no		no
22-371	2022-10-10	5-years	A	Pooled-swab-sample-nipple-(P2)	Swab	yes	no	0	yes	no		yes	no	yes	no	yes	no
22-372	2022-10-10	5-years	A	Nipple-1-(P3)	Nipple	yes	no	0	yes	no		yes	no	yes	no	yes	no
22-373	2022-10-10	5-years	A	Nipple-2-(P4)	Nipple	yes	no	0	yes	no		yes	no	yes	no	yes	no
22-374	2022-10-10	5-years	A	Nipple-3-(P5)	Nipple	yes	no	0	yes	no		yes	no	yes	no	yes	no
22-375	2022-10-10	5-years	A	Nipple-4-(P6)	Nipple	yes	yes	3	yes	no		yes	no	yes	no	yes	no
22-376	2022-10-10	5-years	A	Pooled-swab-sample-pipe-low-(P7)	Swab	yes	no	0	yes	no		yes	no	yes	no	yes	no
22-377	2022-10-10	5-years	A	Pooled-swab-sample-pipe-high-(P8)	Swab	yes	no	0	yes	no		yes	no	yes	no	yes	no
22-378	2022-10-10	5-years	B	Water-sample-(P1)	Water	no			no			no		no		no
22-379	2022-10-10	5-years	B	Pooled-swab-sample-nipple-(P2)	Swab	yes	no	0	yes	no		yes	no	yes	no	yes	no
22-380	2022-10-10	5-years	B	Nipple-1-(P3)	Nipple	yes	no	0	yes	no		yes	no	yes	yes	yes	no
22-381	2022-10-10	5-years	B	Nipple-2-(P4)	Nipple	yes	no	0	yes	no		yes	no	yes	yes	yes	no
22-382	2022-10-10	5-years	B	Nipple-3-(P5)	Nipple	yes	yes	3.3	yes	no		yes	no	yes	yes	yes	no
22-383	2022-10-10	5-years	B	Nipple-4-(P6)	Nipple	yes	no	0	yes	no		yes	no	yes	yes	yes	no
22-384	2022-10-10	5-years	B	Pooled-swab-sample-pipe-low-(P7)	Swab	yes	no	0	yes	no		yes	no	yes	no	yes	no
22-385	2022-10-10	5-years	B	Pooled-swab-sample-pipe-high-(P8)	Swab	yes	no	0	yes	no		yes	no	yes	no	yes	no
22-386	2022-10-10	5-years	C	Water-sample-(P1)	Water	no			no			no		no		no
22-387	2022-10-10	5-years	C	Pooled-swab-sample-nipple-(P2)	Swab	yes	yes	0.75	yes	no		yes	no	yes	yes	yes	no
22-388	2022-10-10	5-years	C	Nipple-1-(P3)	Nipple	yes	yes	2.96	yes	no		yes	no	yes	no	yes	no
22-389	2022-10-10	5-years	C	Nipple-2-(P4)	Nipple	yes	yes	3.8	yes	no		yes	no	yes	yes	yes	no
22-390	2022-10-10	5-years	C	Nipple-3-(P5)	Nipple	yes	no	0	yes	no		yes	no	yes	yes	yes	no
22-391	2022-10-10	5-years	C	Nipple-4-(P6)	Nipple	yes	no	0	yes	no		yes	no	yes	yes	yes	no
22-392	2022-10-10	5-years	C	Pooled-swab-sample-pipe-low-(P7)	Swab	yes	no	0	yes	no		yes	no	yes	no	yes	no
22-393	2022-10-10	5-years	C	Pooled-swab-sample-pipe-high-(P8)	Swab	yes	no	0	yes	no		yes	no	yes	no	yes	no
22-394	2022-10-10	5-years	D	Water-sample-(P1)	Water	no			no			no		no		no
22-395	2022-10-10	5-years	D	Pooled-swab-sample-nipple-(P2)	Swab	yes	yes	3.33	yes	no		yes	no	yes	no	yes	no
22-396	2022-10-10	5-years	D	Nipple-1-(P3)	Nipple	yes	yes	5.82	yes	no		yes	no	yes	no	yes	no
22-397	2022-10-10	5-years	D	Nipple-2-(P4)	Nipple	yes	yes	4.85	yes	no		yes	no	yes	no	yes	no
22-398	2022-10-10	5-years	D	Nipple-3-(P5)	Nipple	yes	no	0	yes	no		yes	no	yes	no	yes	no
22-399	2022-10-10	5-years	D	Nipple-4-(P6)	Nipple	yes	no	0	yes	no		yes	no	yes	no	yes	no
22-400	2022-10-10	5-years	D	Pooled-swab-sample-pipe-low-(P7)	Swab	yes	no	0	yes	no		yes	no	yes	no	yes	no
22-401	2022-10-10	5-years	D	Pooled-swab-sample-pipe-high-(P8)	Swab	yes	no	0	yes	no		yes	no	yes	no	yes	no
22-402	2022-10-10	5-years	E	Water-sample-(P1)	Water	no			no			no		no		no
22-403	2022-10-10	5-years	E	Pooled-swab-sample-nipple-(P2)	Swab	yes	no	0	yes	no		yes	no	yes	no	yes	no
22-404	2022-10-10	5-years	E	Nipple-1-(P3)	Nipple	yes	yes	2.7	yes	no		yes	no	yes	no	yes	no
22-405	2022-10-10	5-years	E	Nipple-2-(P4)	Nipple	yes	yes	3	yes	no		yes	no	yes	no	yes	no
22-406	2022-10-10	5-years	E	Nipple-3-(P5)	Nipple	yes	yes	3	yes	no		yes	no	yes	yes	yes	no
22-407	2022-10-10	5-years	E	Nipple-4-(P6)	Nipple	yes	no	0	yes	no		yes	no	yes	no	yes	no
22-408	2022-10-10	5-years	E	Pooled-swab-sample-pipe-low-(P7)	Swab	yes	no	0	yes	no		yes	no	yes	no	yes	no
22-409	2022-10-10	5-years	E	Pooled-swab-sample-pipe-high-(P8)	Swab	yes	no	0	yes	no		yes	no	yes	no	yes	no
22-410	2022-10-10	5-years	F	Water-sample-(P1)	Water	no			no			no		no		no
22-411	2022-10-10	5-years	F	Pooled-swab-sample-nipple-(P2)	Swab	yes	no	0	yes	no		yes	no	yes	yes	yes	no
22-412	2022-10-10	5-years	F	Nipple-1-(P3)	Nipple	yes	yes	3.48	yes	no		yes	no	yes	no	yes	no
22-413	2022-10-10	5-years	F	Nipple-2-(P4)	Nipple	yes	no	0	yes	no		yes	no	yes	yes	yes	no
22-414	2022-10-10	5-years	F	Nipple-3-(P5)	Nipple	yes	no	0	yes	no		yes	no	yes	no	yes	no
22-415	2022-10-10	5-years	F	Nipple-4-(P6)	Nipple	yes	yes	3.18	yes	no		yes	no	yes	no	yes	no
22-416	2022-10-10	5-years	F	Pooled-swab-sample-pipe-low-(P7)	Swab	yes	no	0	yes	no		yes	no	yes	no	yes	no
22-417	2022-10-10	5-years	F	Pooled-swab-sample-pipe-high-(P8)	Swab	yes	no	0	yes	no		yes	no	yes	no	yes	no
22-503	2022-12-05	1-month	A	Water-sample-(P1)	Water	no			no			no		no		no
22-504	2022-12-05	1-month	A	Pooled-swab-sample-nipple-(P2)	Swab	yes	yes	1.99	yes	no		yes	no	yes	no	yes	no
22-505	2022-12-05	1-month	A	Nipple-1-(P3)	Nipple	yes	yes	3.4	yes	no		yes	no	yes	no	yes	no
22-506	2022-12-05	1-month	A	Nipple-2-(P4)	Nipple	yes	no	0	yes	no		yes	no	yes	no	yes	no
22-507	2022-12-05	1-month	A	Nipple-3-(P5)	Nipple	yes	yes	4	yes	no		yes	no	yes	no	yes	no
22-508	2022-12-05	1-month	A	Nipple-4-(P6)	Nipple	yes	no	0	yes	no		yes	no	yes	no	yes	no
22-509	2022-12-05	1-month	A	Pooled-swab-sample-pipe-low-(P7)	Swab	yes	no	0	yes	no		yes	no	yes	no	yes	no
22-510	2022-12-05	1-month	A	Pooled-swab-sample-pipe-high-(P8)	Swab	yes	no	0	yes	no		yes	no	yes	no	yes	no
22-511	2022-12-05	1-month	B	Water-sample-(P1)	Water	no			no			no		no		no
22-512	2022-12-05	1-month	B	Pooled-swab-sample-nipple-(P2)	Swab	yes	no	0	yes	no		yes	no	yes	no	yes	no
22-513	2022-12-05	1-month	B	Nipple-1-(P3)	Nipple	yes	no	0	yes	no		yes	no	yes	yes	yes	no
22-514	2022-12-05	1-month	B	Nipple-2-(P4)	Nipple	yes	no	0	yes	no		yes	no	yes	no	yes	no
22-515	2022-12-05	1-month	B	Nipple-3-(P5)	Nipple	yes	yes	4.09	yes	no		yes	no	yes	no	yes	no
22-516	2022-12-05	1-month	B	Nipple-4-(P6)	Nipple	yes	yes	4.61	yes	no		yes	no	yes	no	yes	no
22-517	2022-12-05	1-month	B	Pooled-swab-sample-pipe-low-(P7)	Swab	yes	no	0	yes	no		yes	no	yes	no	yes	no
22-518	2022-12-05	1-month	B	Pooled-swab-sample-pipe-high-(P8)	Swab	yes	no	0	yes	no		yes	no	yes	no	yes	no
22-519	2022-12-05	1-month	C	Water-sample-(P1)	Water	no			no			no		no		no
22-520	2022-12-05	1-month	C	Pooled-swab-sample-nipple-(P2)	Swab	yes	yes	3.09	yes	no		yes	no	yes	no	yes	no
22-521	2022-12-05	1-month	C	Nipple-1-(P3)	Nipple	yes	yes	5.26	yes	no		yes	no	yes	no	yes	no
22-522	2022-12-05	1-month	C	Nipple-2-(P4)	Nipple	yes	yes	2.7	yes	no		yes	no	yes	no	yes	no
22-523	2022-12-05	1-month	C	Nipple-3-(P5)	Nipple	yes	yes	3.93	yes	no		yes	no	yes	no	yes	no
22-524	2022-12-05	1-month	C	Nipple-4-(P6)	Nipple	yes	yes	3.26	yes	no		yes	no	yes	no	yes	no
22-525	2022-12-05	1-month	C	Pooled-swab-sample-pipe-low-(P7)	Swab	yes	no	0	yes	no		yes	no	yes	no	yes	no
22-526	2022-12-05	1-month	C	Pooled-swab-sample-pipe-high-(P8)	Swab	yes	no	0	yes	no		yes	no	yes	no	yes	no
22-527	2022-12-05	1-month	D	Water-sample-(P1)	Water	no			no			no		no		no
22-528	2022-12-05	1-month	D	Pooled-swab-sample-nipple-(P2)	Swab	yes	yes	2.01	yes	no		yes	no	yes	no	yes	yes
22-529	2022-12-05	1-month	D	Nipple-1-(P3)	Nipple	yes	yes	5.12	yes	no		yes	no	yes	no	yes	yes
22-530	2022-12-05	1-month	D	Nipple-2-(P4)	Nipple	yes	yes	5.45	yes	no		yes	no	yes	no	yes	no
22-531	2022-12-05	1-month	D	Nipple-3-(P5)	Nipple	yes	yes	5.14	yes	no		yes	no	yes	yes	yes	no
22-532	2022-12-05	1-month	D	Nipple-4-(P6)	Nipple	yes	no	0	yes	no		yes	no	yes	no	yes	yes
22-533	2022-12-05	1-month	D	Pooled-swab-sample-pipe-low-(P7)	Swab	yes	no	0	yes	no		yes	no	yes	no	yes	no
22-534	2022-12-05	1-month	D	Pooled-swab-sample-pipe-high-(P8)	Swab	yes	no	0	yes	no		yes	no	yes	no	yes	no
22-535	2022-12-05	1-month	E	Water-sample-(P1)	Water	no			no			no		no		no
22-536	2022-12-05	1-month	E	Pooled-swab-sample-nipple-(P2)	Swab	yes	yes	3.33	yes	yes	S. Derby	yes	no	yes	no	yes	no
22-537	2022-12-05	1-month	E	Nipple-1-(P3)	Nipple	yes	yes	3.6	yes	yes	S. Derby	yes	no	yes	no	yes	no
22-538	2022-12-05	1-month	E	Nipple-2-(P4)	Nipple	yes	yes	3.18	yes	yes	S. Derby	yes	no	yes	no	yes	no
22-539	2022-12-05	1-month	E	Nipple-3-(P5)	Nipple	yes	yes	3.4	yes	no		yes	no	yes	no	yes	no
22-540	2022-12-05	1-month	E	Nipple-4-(P6)	Nipple	yes	yes	4.79	yes	yes	S. Derby	yes	no	yes	no	yes	no
22-541	2022-12-05	1-month	E	Pooled-swab-sample-pipe-low-(P7)	Swab	yes	no	0	yes	no		yes	no	yes	no	yes	no
22-542	2022-12-05	1-month	E	Pooled-swab-sample-pipe-high-(P8)	Swab	yes	no	0	yes	no		yes	no	yes	no	yes	no
22-543	2022-12-05	1-month	F	Water-sample-(P1)	Water	no			no			no		no		no
22-544	2022-12-05	1-month	F	Pooled-swab-sample-nipple-(P2)	Swab	yes	yes	2.75	yes	no		yes	no	yes	no	yes	no
22-545	2022-12-05	1-month	F	Nipple-1-(P3)	Nipple	yes	yes	5.27	yes	no		yes	no	yes	no	yes	no
22-546	2022-12-05	1-month	F	Nipple-2-(P4)	Nipple	yes	yes	4.51	yes	no		yes	no	yes	yes	yes	no
22-547	2022-12-05	1-month	F	Nipple-3-(P5)	Nipple	yes	yes	4.47	yes	no		yes	no	yes	no	yes	no
22-548	2022-12-05	1-month	F	Nipple-4-(P6)	Nipple	yes	yes	3.86	yes	no		yes	no	yes	no	yes	no
22-549	2022-12-05	1-month	F	Pooled-swab-sample-pipe-low-(P7)	Swab	yes	no	0	yes	no		yes	no	yes	no	yes	no
22-550	2022-12-05	1-month	F	Pooled-swab-sample-pipe-high-(P8)	Swab	yes	no	0	yes	no		yes	no	yes	no	yes	no
23-61	2023-03-13	3-months	A	Water-sample-(P1)	Water	no			no			no		no		no
23-62	2023-03-13	3-months	A	Pooled-swab-sample-nipple-(P2)	Swab	yes	yes	2.88	yes	no		yes	no	yes	no	yes	yes
23-63	2023-03-13	3-months	A	Nipple-1-(P3)	Nipple	yes	yes	3.8	yes	no		yes	no	yes	no	yes	no
23-64	2023-03-13	3-months	A	Nipple-2-(P4)	Nipple	yes	no	0	yes	no		yes	no	yes	no	yes	no
23-65	2023-03-13	3-months	A	Nipple-3-(P5)	Nipple	yes	yes	2.96	yes	no		yes	no	yes	no	yes	no
23-66	2023-03-13	3-months	A	Nipple-4-(P6)	Nipple	yes	yes	4.35	yes	no		yes	no	yes	no	yes	no
23-67	2023-03-13	3-months	A	Pooled-swab-sample-pipe-low-(P7)	Swab	yes	no	0	yes	no		yes	no	yes	no	yes	no
23-68	2023-03-13	3-months	A	Pooled-swab-sample-pipe-high-(P8)	Swab	yes	no	0	yes	no		yes	no	yes	no	yes	no
23-69	2023-03-13	3-months	B	Water-sample-(P1)	Water	no			no			no		no		no
23-70	2023-03-13	3-months	B	Pooled-swab-sample-nipple-(P2)	Swab	yes	yes	2.23	yes	no		yes	no	yes	no	yes	no
23-71	2023-03-13	3-months	B	Nipple-1-(P3)	Nipple	yes	yes	4.51	yes	no		yes	no	yes	no	yes	no
23-72	2023-03-13	3-months	B	Nipple-2-(P4)	Nipple	yes	yes	3.4	yes	no		yes	no	yes	no	yes	no
23-73	2023-03-13	3-months	B	Nipple-3-(P5)	Nipple	yes	yes	5.24	yes	no		yes	no	yes	no	yes	no
23-74	2023-03-13	3-months	B	Nipple-4-(P6)	Nipple	yes	yes	3.65	yes	no		yes	no	yes	no	yes	no
23-75	2023-03-13	3-months	B	Pooled-swab-sample-pipe-low-(P7)	Swab	yes	no	0	yes	no		yes	no	yes	no	yes	no
23-76	2023-03-13	3-months	B	Pooled-swab-sample-pipe-high-(P8)	Swab	yes	no	0	yes	no		yes	no	yes	no	yes	no
23-77	2023-03-13	3-months	C	Water-sample-(P1)	Water	no			no			no		no		no
23-78	2023-03-13	3-months	C	Pooled-swab-sample-nipple-(P2)	Swab	yes	yes	3.56	yes	no		yes	no	yes	no	yes	no
23-79	2023-03-13	3-months	C	Nipple-1-(P3)	Nipple	yes	yes	5.21	yes	no		yes	no	yes	no	yes	no
23-80	2023-03-13	3-months	C	Nipple-2-(P4)	Nipple	yes	yes	4.85	yes	no		yes	no	yes	no	yes	no
23-81	2023-03-13	3-months	C	Nipple-3-(P5)	Nipple	yes	yes	4.74	yes	no		yes	no	yes	no	yes	no
23-82	2023-03-13	3-months	C	Nipple-4-(P6)	Nipple	yes	yes	4.82	yes	no		yes	no	yes	no	yes	no
23-83	2023-03-13	3-months	C	Pooled-swab-sample-pipe-low-(P7)	Swab	yes	no	0	yes	no		yes	no	yes	no	yes	no
23-84	2023-03-13	3-months	C	Pooled-swab-sample-pipe-high-(P8)	Swab	yes	no	0	yes	no		yes	no	yes	no	yes	no
23-85	2023-03-13	3-months	D	Water-sample-(P1)	Water	no			no			no		no		no
23-86	2023-03-13	3-months	D	Pooled-swab-sample-nipple-(P2)	Swab	yes	yes	2.29	yes	no		yes	no	yes	no	yes	no
23-87	2023-03-13	3-months	D	Nipple-1-(P3)	Nipple	yes	yes	4.28	yes	no		yes	no	yes	no	yes	no
23-88	2023-03-13	3-months	D	Nipple-2-(P4)	Nipple	yes	yes	4.24	yes	yes	S. Typhimurium	yes	no	yes	no	yes	no
23-89	2023-03-13	3-months	D	Nipple-3-(P5)	Nipple	yes	no	0	yes	no		yes	no	yes	no	yes	no
23-90	2023-03-13	3-months	D	Nipple-4-(P6)	Nipple	yes	yes	3	yes	no		yes	no	yes	no	yes	no
23-91	2023-03-13	3-months	D	Pooled-swab-sample-pipe-low-(P7)	Swab	yes	no	0	yes	no		yes	no	yes	no	yes	no
23-92	2023-03-13	3-months	D	Pooled-swab-sample-pipe-high-(P8)	Swab	yes	no	0	yes	no		yes	no	yes	no	yes	no
23-93	2023-03-13	3-months	E	Water-sample-(P1)	Water	no			no			no		no		no
23-94	2023-03-13	3-months	E	Pooled-swab-sample-nipple-(P2)	Swab	yes	yes	1.35	yes	no		yes	no	yes	no	yes	no
23-95	2023-03-13	3-months	E	Nipple-1-(P3)	Nipple	yes	no	0	yes	no		yes	no	yes	no	yes	no
23-96	2023-03-13	3-months	E	Nipple-2-(P4)	Nipple	yes	no	0	yes	no		yes	no	yes	no	yes	no
23-97	2023-03-13	3-months	E	Nipple-3-(P5)	Nipple	yes	yes	3.5	yes	no		yes	no	yes	no	yes	no
23-98	2023-03-13	3-months	E	Nipple-4-(P6)	Nipple	yes	no	0	yes	no		yes	no	yes	no	yes	no
23-99	2023-03-13	3-months	E	Pooled-swab-sample-pipe-low-(P7)	Swab	yes	no	0	yes	no		yes	no	yes	no	yes	no
23-100	2023-03-13	3-months	E	Pooled-swab-sample-pipe-high-(P8)	Swab	yes	no	0	yes	no		yes	no	yes	no	yes	no
23-101	2023-03-13	3-months	F	Water-sample-(P1)	Water	no			no			no		no		no
23-102	2023-03-13	3-months	F	Pooled-swab-sample-nipple-(P2)	Swab	yes	yes	3.09	yes	no		yes	no	yes	no	yes	no
23-103	2023-03-13	3-months	F	Nipple-1-(P3)	Nipple	yes	yes	5.53	yes	no		yes	no	yes	no	yes	no
23-104	2023-03-13	3-months	F	Nipple-2-(P4)	Nipple	yes	yes	4.82	yes	no		yes	no	yes	no	yes	no
23-105	2023-03-13	3-months	F	Nipple-3-(P5)	Nipple	yes	yes	4.8	yes	no		yes	no	yes	no	yes	no
23-106	2023-03-13	3-months	F	Nipple-4-(P6)	Nipple	yes	yes	4.93	yes	no		yes	no	yes	no	yes	no
23-107	2023-03-13	3-months	F	Pooled-swab-sample-pipe-low-(P7)	Swab	yes	no	0	yes	no		yes	no	yes	no	yes	no
23-108	2023-03-13	3-months	F	Pooled-swab-sample-pipe-high-(P8)	Swab	yes	no	0	yes	no		yes	no	yes	no	yes	no
